# Supplementary material for: Revisiting the photochemical synthesis of [FeFe]-hydrogenase mimics: reaction optimization, mechanistic study and electrochemical behaviour
Source: RSC Adv. 2020 Aug 12;10(50):29855–67. doi: 10.1039/d0ra06002j (PMC9056276; doi:10.1039/d0ra06002j)
Supplement: RA-010-D0RA06002J-s002 [file RA-010-D0RA06002J-s002.cif]

# Electronic Supplementary Material (ESI) for RSC Advances.
# This journal is © The Royal Society of Chemistry 2020

####################################################################### 
# 
# This file contains crystal structure data downloaded from the 
# Cambridge Structural Database (CSD) hosted by the Cambridge 
# Crystallographic Data Centre (CCDC).
# 
# Full information about CCDC data access policies and citation 
# guidelines are available at http://www.ccdc.cam.ac.uk/access/V1 
# 
# Audit and citation data items may have been added by the CCDC. 
# Please retain this information to preserve the provenance of 
# this file and to allow appropriate attribution of the data. 
# 
#######################################################################

data_MAS_sa325b
_database_code_depnum_ccdc_archive 'CCDC 1960548'
loop_
_audit_author_name
_audit_author_address
'Carmen Ramirez de Arellano'
;Universidad de Valencia
Spain
;
_audit_update_record             
;
2019-10-21 deposited with the CCDC.	2020-07-31 downloaded from the CCDC.
;

_audit_creation_method           SHELXL-2018/3
_shelx_SHELXL_version_number     2018/3
_chemical_name_systematic        ?
_chemical_name_common            ?
_chemical_melting_point          ?
_chemical_formula_moiety         ?
_chemical_formula_sum            'C16 H7 Fe2 N O8 S2'
_chemical_formula_weight         517.05

loop_
_atom_type_symbol
_atom_type_description
_atom_type_scat_dispersion_real
_atom_type_scat_dispersion_imag
_atom_type_scat_source
C C 0.0033 0.0016 'International Tables Vol C Tables 4.2.6.8 and 6.1.1.4'
H H 0.0000 0.0000 'International Tables Vol C Tables 4.2.6.8 and 6.1.1.4'
N N 0.0061 0.0033 'International Tables Vol C Tables 4.2.6.8 and 6.1.1.4'
O O 0.0106 0.0060 'International Tables Vol C Tables 4.2.6.8 and 6.1.1.4'
S S 0.1246 0.1234 'International Tables Vol C Tables 4.2.6.8 and 6.1.1.4'
Fe Fe 0.3463 0.8444 'International Tables Vol C Tables 4.2.6.8 and 6.1.1.4'

_space_group_crystal_system      monoclinic
_space_group_IT_number           14
_space_group_name_H-M_alt        'P 21/c'
_space_group_name_Hall           '-P 2ybc'

_shelx_space_group_comment       
; 
The symmetry employed for this shelxl refinement is uniquely defined 
by the following loop, which should always be used as a source of 
symmetry information in preference to the above space-group names. 
They are only intended as comments. 
;

loop_
_space_group_symop_operation_xyz
'x, y, z'
'-x, y+1/2, -z+1/2'
'-x, -y, -z'
'x, -y-1/2, z-1/2'

_cell_length_a                   13.23734(18)
_cell_length_b                   7.41493(10)
_cell_length_c                   18.8284(2)
_cell_angle_alpha                90
_cell_angle_beta                 92.6332(12)
_cell_angle_gamma                90
_cell_volume                     1846.13(4)
_cell_formula_units_Z            4
_cell_measurement_temperature    120(2)
_cell_measurement_reflns_used    16889
_cell_measurement_theta_min      3.5040
_cell_measurement_theta_max      31.6720

_exptl_crystal_description       tablet
_exptl_crystal_colour            'dark red'
_exptl_crystal_density_meas      ?
_exptl_crystal_density_method    ?
_exptl_crystal_density_diffrn    1.860
_exptl_crystal_F_000             1032
_exptl_transmission_factor_min   ?
_exptl_transmission_factor_max   ?
_exptl_crystal_size_max          0.200
_exptl_crystal_size_mid          0.160
_exptl_crystal_size_min          0.040
_exptl_absorpt_coefficient_mu    1.844
_shelx_estimated_absorpt_T_min   ?
_shelx_estimated_absorpt_T_max   ?
_exptl_absorpt_correction_type   multi-scan
_exptl_absorpt_correction_T_min  0.69784
_exptl_absorpt_correction_T_max  1.00000
_exptl_absorpt_process_details   
;
CrysAlisPro 1.171.39.46 (Rigaku Oxford Diffraction, 2018)
Empirical absorption correction using spherical harmonics,
implemented in SCALE3 ABSPACK scaling algorithm.
;
_exptl_absorpt_special_details   ?
_diffrn_ambient_temperature      120(2)
_diffrn_radiation_wavelength     0.71073
_diffrn_radiation_type           MoK\a
_diffrn_source                   'micro-focus sealed X-ray tube'
_diffrn_measurement_device_type  'Oxford Diff. SuperNova'
_diffrn_measurement_method       \w-scans
_diffrn_detector_area_resol_mean 16.0267
_diffrn_reflns_number            42161
_diffrn_reflns_av_unetI/netI     0.0291
_diffrn_reflns_av_R_equivalents  0.0427
_diffrn_reflns_limit_h_min       -19
_diffrn_reflns_limit_h_max       18
_diffrn_reflns_limit_k_min       -11
_diffrn_reflns_limit_k_max       11
_diffrn_reflns_limit_l_min       -27
_diffrn_reflns_limit_l_max       27
_diffrn_reflns_theta_min         3.308
_diffrn_reflns_theta_max         32.010
_diffrn_reflns_theta_full        30.000
_diffrn_measured_fraction_theta_max 0.952
_diffrn_measured_fraction_theta_full 0.999
_diffrn_reflns_Laue_measured_fraction_max 0.952
_diffrn_reflns_Laue_measured_fraction_full 0.999
_diffrn_reflns_point_group_measured_fraction_max 0.952
_diffrn_reflns_point_group_measured_fraction_full 0.999
_reflns_number_total             6112
_reflns_number_gt                5223
_reflns_threshold_expression     'I > 2\s(I)'
_reflns_Friedel_coverage         0.000
_reflns_Friedel_fraction_max     .
_reflns_Friedel_fraction_full    .

_reflns_special_details          
; 
 Reflections were merged by SHELXL according to the crystal 
 class for the calculation of statistics and refinement. 
  
 _reflns_Friedel_fraction is defined as the number of unique 
 Friedel pairs measured divided by the number that would be 
 possible theoretically, ignoring centric projections and 
 systematic absences. 
;

_computing_data_collection       'CrysAlisPro (Rigaku OD, 2018)'
_computing_cell_refinement       'CrysAlisPro (Rigaku OD, 2018)'
_computing_data_reduction        'CrysAlisPro (Rigaku OD, 2018)'
_computing_structure_solution    'SHELXT-2014 (Sheldrick, 2014)'
_computing_structure_refinement  'SHELXL-2018/3 (Sheldrick, 2018)'
_computing_molecular_graphics    'CrystalMaker 9.2.9f1 (1994-2017)'
_computing_publication_material  'SHELXL-2018/3 (Sheldrick, 2018)'
_refine_special_details          ?
_refine_ls_structure_factor_coef Fsqd
_refine_ls_matrix_type           full
_refine_ls_weighting_scheme      calc
_refine_ls_weighting_details     
'w=1/[\s^2^(Fo^2^)+(0.0238P)^2^+0.7949P] where P=(Fo^2^+2Fc^2^)/3'
_atom_sites_solution_primary     dual
_atom_sites_solution_secondary   ?
_atom_sites_solution_hydrogens   geom
_refine_ls_hydrogen_treatment    constr
_refine_ls_extinction_method     none
_refine_ls_extinction_coef       .
_refine_ls_number_reflns         6112
_refine_ls_number_parameters     262
_refine_ls_number_restraints     0
_refine_ls_R_factor_all          0.0354
_refine_ls_R_factor_gt           0.0270
_refine_ls_wR_factor_ref         0.0610
_refine_ls_wR_factor_gt          0.0573
_refine_ls_goodness_of_fit_ref   1.028
_refine_ls_restrained_S_all      1.028
_refine_ls_shift/su_max          0.001
_refine_ls_shift/su_mean         0.000

loop_
_atom_site_label
_atom_site_type_symbol
_atom_site_fract_x
_atom_site_fract_y
_atom_site_fract_z
_atom_site_U_iso_or_equiv
_atom_site_adp_type
_atom_site_occupancy
_atom_site_site_symmetry_order
_atom_site_calc_flag
_atom_site_refinement_flags_posn
_atom_site_refinement_flags_adp
_atom_site_refinement_flags_occupancy
_atom_site_disorder_assembly
_atom_site_disorder_group
Fe1 Fe 0.28366(2) 0.36671(3) 0.08129(2) 0.01379(5) Uani 1 1 d . . . . .
Fe2 Fe 0.33738(2) 0.66126(3) 0.13502(2) 0.01492(5) Uani 1 1 d . . . . .
S1 S 0.26420(3) 0.43836(5) 0.19558(2) 0.01445(7) Uani 1 1 d . . . . .
S2 S 0.19678(3) 0.62480(4) 0.06459(2) 0.01452(7) Uani 1 1 d . . . . .
N1 N -0.01294(9) 0.38630(16) 0.14265(6) 0.0159(2) Uani 1 1 d . . . . .
C2 C 0.00215(11) 0.54632(19) 0.10475(7) 0.0161(3) Uani 1 1 d . . . . .
O1 O -0.05510(8) 0.60646(15) 0.05922(6) 0.0225(2) Uani 1 1 d . . . . .
C3 C 0.10109(11) 0.62844(18) 0.13268(7) 0.0155(3) Uani 1 1 d . . . . .
H3 H 0.089123 0.755858 0.147527 0.019 Uiso 1 1 calc R U . . .
C4 C 0.13341(10) 0.51701(18) 0.19758(7) 0.0150(2) Uani 1 1 d . . . . .
H4 H 0.125985 0.591993 0.241181 0.018 Uiso 1 1 calc R U . . .
C5 C 0.05853(11) 0.36090(19) 0.19863(7) 0.0170(3) Uani 1 1 d . . . . .
O2 O 0.05800(9) 0.23781(16) 0.24054(6) 0.0255(2) Uani 1 1 d . . . . .
C11 C -0.10203(11) 0.27625(19) 0.13317(7) 0.0165(3) Uani 1 1 d . . . . .
C12 C -0.09367(12) 0.0959(2) 0.11531(8) 0.0204(3) Uani 1 1 d . . . . .
H12 H -0.029422 0.045043 0.106930 0.024 Uiso 1 1 calc R U . . .
C13 C -0.18046(12) -0.0102(2) 0.10978(8) 0.0224(3) Uani 1 1 d . . . . .
H13 H -0.175525 -0.134473 0.098251 0.027 Uiso 1 1 calc R U . . .
C14 C -0.27398(12) 0.0656(2) 0.12109(8) 0.0229(3) Uani 1 1 d . . . . .
H14 H -0.333149 -0.006899 0.117046 0.027 Uiso 1 1 calc R U . . .
C15 C -0.28160(12) 0.2467(2) 0.13829(8) 0.0235(3) Uani 1 1 d . . . . .
H15 H -0.345990 0.298191 0.145713 0.028 Uiso 1 1 calc R U . . .
C16 C -0.19530(12) 0.3532(2) 0.14471(8) 0.0202(3) Uani 1 1 d . . . . .
H16 H -0.200143 0.477200 0.156835 0.024 Uiso 1 1 calc R U . . .
O21 O 0.35675(10) 0.37962(17) -0.06348(6) 0.0323(3) Uani 1 1 d . . . . .
C21 C 0.32657(12) 0.3771(2) -0.00786(8) 0.0204(3) Uani 1 1 d . . . . .
O22 O 0.46370(9) 0.16001(16) 0.12870(6) 0.0265(2) Uani 1 1 d . . . . .
C22 C 0.39329(11) 0.2378(2) 0.10980(7) 0.0184(3) Uani 1 1 d . . . . .
O23 O 0.13934(9) 0.06750(15) 0.05954(6) 0.0265(2) Uani 1 1 d . . . . .
C23 C 0.19339(11) 0.1854(2) 0.06729(7) 0.0180(3) Uani 1 1 d . . . . .
O24 O 0.43909(10) 0.82462(18) 0.01559(7) 0.0347(3) Uani 1 1 d . . . . .
C24 C 0.39961(12) 0.7630(2) 0.06207(8) 0.0218(3) Uani 1 1 d . . . . .
O25 O 0.53125(10) 0.5822(2) 0.21092(7) 0.0425(3) Uani 1 1 d . . . . .
C25 C 0.45621(12) 0.6142(2) 0.18169(8) 0.0241(3) Uani 1 1 d . . . . .
O26 O 0.27245(10) 0.98536(15) 0.21056(6) 0.0273(2) Uani 1 1 d . . . . .
C26 C 0.29993(12) 0.86068(19) 0.18238(8) 0.0190(3) Uani 1 1 d . . . . .

loop_
_atom_site_aniso_label
_atom_site_aniso_U_11
_atom_site_aniso_U_22
_atom_site_aniso_U_33
_atom_site_aniso_U_23
_atom_site_aniso_U_13
_atom_site_aniso_U_12
Fe1 0.01355(10) 0.01477(10) 0.01310(9) 0.00026(7) 0.00106(7) 0.00080(7)
Fe2 0.01324(10) 0.01686(10) 0.01464(9) 0.00036(7) 0.00024(7) -0.00223(7)
S1 0.01339(15) 0.01675(16) 0.01316(14) 0.00109(11) -0.00001(11) 0.00045(12)
S2 0.01419(15) 0.01520(15) 0.01411(14) 0.00197(11) -0.00014(12) 0.00003(12)
N1 0.0124(5) 0.0179(6) 0.0173(5) 0.0009(4) -0.0003(4) -0.0003(4)
C2 0.0148(6) 0.0158(6) 0.0179(6) -0.0001(5) 0.0020(5) 0.0013(5)
O1 0.0175(5) 0.0250(5) 0.0246(5) 0.0042(4) -0.0038(4) 0.0024(4)
C3 0.0147(6) 0.0149(6) 0.0170(6) 0.0000(5) 0.0011(5) 0.0008(5)
C4 0.0139(6) 0.0170(6) 0.0142(6) -0.0009(5) 0.0006(5) 0.0005(5)
C5 0.0140(6) 0.0206(7) 0.0166(6) 0.0001(5) 0.0011(5) 0.0001(5)
O2 0.0216(6) 0.0292(6) 0.0254(5) 0.0112(4) -0.0024(4) -0.0060(5)
C11 0.0140(6) 0.0196(7) 0.0158(6) 0.0010(5) -0.0007(5) -0.0022(5)
C12 0.0177(7) 0.0209(7) 0.0225(7) -0.0020(5) 0.0014(5) 0.0009(6)
C13 0.0245(8) 0.0204(7) 0.0221(7) -0.0022(5) -0.0001(6) -0.0037(6)
C14 0.0183(7) 0.0270(8) 0.0232(7) -0.0001(6) -0.0019(6) -0.0070(6)
C15 0.0139(7) 0.0276(8) 0.0292(8) 0.0002(6) 0.0013(6) -0.0006(6)
C16 0.0170(7) 0.0199(7) 0.0237(7) -0.0010(5) 0.0021(5) 0.0003(6)
O21 0.0387(7) 0.0380(7) 0.0207(5) 0.0051(5) 0.0097(5) 0.0086(6)
C21 0.0199(7) 0.0202(7) 0.0210(7) 0.0009(5) 0.0012(6) 0.0029(6)
O22 0.0191(6) 0.0309(6) 0.0295(6) 0.0054(5) 0.0020(5) 0.0053(5)
C22 0.0185(7) 0.0193(7) 0.0175(6) 0.0011(5) 0.0038(5) -0.0008(5)
O23 0.0243(6) 0.0225(6) 0.0330(6) -0.0055(5) 0.0041(5) -0.0044(5)
C23 0.0180(7) 0.0195(7) 0.0167(6) -0.0005(5) 0.0026(5) 0.0033(5)
O24 0.0339(7) 0.0436(7) 0.0273(6) 0.0069(5) 0.0074(5) -0.0109(6)
C24 0.0195(7) 0.0238(7) 0.0218(7) -0.0009(6) -0.0015(6) -0.0037(6)
O25 0.0223(7) 0.0716(10) 0.0329(7) 0.0017(7) -0.0070(5) 0.0043(7)
C25 0.0202(7) 0.0321(8) 0.0199(7) 0.0007(6) 0.0005(6) -0.0036(6)
O26 0.0367(7) 0.0198(5) 0.0256(5) -0.0013(4) 0.0045(5) -0.0007(5)
C26 0.0195(7) 0.0192(7) 0.0180(6) 0.0040(5) -0.0006(5) -0.0057(5)

_geom_special_details            
; 
 All esds (except the esd in the dihedral angle between two l.s. planes) 
 are estimated using the full covariance matrix.  The cell esds are taken 
 into account individually in the estimation of esds in distances, angles 
 and torsion angles; correlations between esds in cell parameters are only 
 used when they are defined by crystal symmetry.  An approximate (isotropic) 
 treatment of cell esds is used for estimating esds involving l.s. planes. 
;

loop_
_geom_bond_atom_site_label_1
_geom_bond_atom_site_label_2
_geom_bond_distance
_geom_bond_site_symmetry_2
_geom_bond_publ_flag
Fe1 C21 1.7983(15) . ?
Fe1 C22 1.7990(15) . ?
Fe1 C23 1.8102(15) . ?
Fe1 S1 2.2428(4) . ?
Fe1 S2 2.2473(4) . ?
Fe1 Fe2 2.4966(3) . ?
Fe2 C24 1.7995(16) . ?
Fe2 C25 1.8004(16) . ?
Fe2 C26 1.8077(15) . ?
Fe2 S2 2.2513(4) . ?
Fe2 S1 2.2521(4) . ?
S1 C4 1.8289(14) . ?
S2 C3 1.8434(15) . ?
N1 C5 1.3964(18) . ?
N1 C2 1.4036(18) . ?
N1 C11 1.4385(18) . ?
C2 O1 1.2035(17) . ?
C2 C3 1.5163(19) . ?
C3 C4 1.5203(18) . ?
C4 C5 1.5247(19) . ?
C5 O2 1.2068(17) . ?
C11 C12 1.385(2) . ?
C11 C16 1.386(2) . ?
C12 C13 1.392(2) . ?
C13 C14 1.385(2) . ?
C14 C15 1.387(2) . ?
C15 C16 1.389(2) . ?
O21 C21 1.1380(19) . ?
O22 C22 1.1391(18) . ?
O23 C23 1.1345(19) . ?
O24 C24 1.1358(19) . ?
O25 C25 1.138(2) . ?
O26 C26 1.1342(18) . ?

loop_
_geom_angle_atom_site_label_1
_geom_angle_atom_site_label_2
_geom_angle_atom_site_label_3
_geom_angle
_geom_angle_site_symmetry_1
_geom_angle_site_symmetry_3
_geom_angle_publ_flag
C21 Fe1 C22 90.93(7) . . ?
C21 Fe1 C23 97.50(7) . . ?
C22 Fe1 C23 99.60(7) . . ?
C21 Fe1 S1 160.15(5) . . ?
C22 Fe1 S1 88.07(5) . . ?
C23 Fe1 S1 102.21(5) . . ?
C21 Fe1 S2 90.83(5) . . ?
C22 Fe1 S2 153.49(5) . . ?
C23 Fe1 S2 106.39(5) . . ?
S1 Fe1 S2 81.488(14) . . ?
C21 Fe1 Fe2 104.15(5) . . ?
C22 Fe1 Fe2 97.65(5) . . ?
C23 Fe1 Fe2 151.97(5) . . ?
S1 Fe1 Fe2 56.438(11) . . ?
S2 Fe1 Fe2 56.369(11) . . ?
C24 Fe2 C25 91.91(7) . . ?
C24 Fe2 C26 100.32(7) . . ?
C25 Fe2 C26 99.85(7) . . ?
C24 Fe2 S2 89.76(5) . . ?
C25 Fe2 S2 160.79(6) . . ?
C26 Fe2 S2 98.67(5) . . ?
C24 Fe2 S1 156.46(5) . . ?
C25 Fe2 S1 89.84(5) . . ?
C26 Fe2 S1 102.50(5) . . ?
S2 Fe2 S1 81.197(13) . . ?
C24 Fe2 Fe1 100.91(5) . . ?
C25 Fe2 Fe1 104.74(5) . . ?
C26 Fe2 Fe1 146.72(5) . . ?
S2 Fe2 Fe1 56.215(11) . . ?
S1 Fe2 Fe1 56.084(10) . . ?
C4 S1 Fe1 104.23(4) . . ?
C4 S1 Fe2 101.89(5) . . ?
Fe1 S1 Fe2 67.478(12) . . ?
C3 S2 Fe1 106.18(4) . . ?
C3 S2 Fe2 99.47(4) . . ?
Fe1 S2 Fe2 67.416(12) . . ?
C5 N1 C2 112.98(12) . . ?
C5 N1 C11 122.70(12) . . ?
C2 N1 C11 123.47(11) . . ?
O1 C2 N1 125.15(13) . . ?
O1 C2 C3 127.14(13) . . ?
N1 C2 C3 107.70(11) . . ?
C2 C3 C4 105.50(11) . . ?
C2 C3 S2 111.30(9) . . ?
C4 C3 S2 111.97(10) . . ?
C3 C4 C5 105.30(11) . . ?
C3 C4 S1 112.86(10) . . ?
C5 C4 S1 112.01(10) . . ?
O2 C5 N1 124.86(13) . . ?
O2 C5 C4 127.30(13) . . ?
N1 C5 C4 107.83(11) . . ?
C12 C11 C16 121.16(14) . . ?
C12 C11 N1 120.25(13) . . ?
C16 C11 N1 118.55(13) . . ?
C11 C12 C13 119.25(14) . . ?
C14 C13 C12 120.01(14) . . ?
C13 C14 C15 120.26(14) . . ?
C14 C15 C16 120.17(15) . . ?
C11 C16 C15 119.14(14) . . ?
O21 C21 Fe1 177.39(14) . . ?
O22 C22 Fe1 178.24(14) . . ?
O23 C23 Fe1 177.53(14) . . ?
O24 C24 Fe2 178.93(15) . . ?
O25 C25 Fe2 179.10(17) . . ?
O26 C26 Fe2 177.01(14) . . ?

loop_
_geom_hbond_atom_site_label_D
_geom_hbond_atom_site_label_H
_geom_hbond_atom_site_label_A
_geom_hbond_distance_DH
_geom_hbond_distance_HA
_geom_hbond_distance_DA
_geom_hbond_angle_DHA
_geom_hbond_site_symmetry_A
_geom_hbond_publ_flag
C12 H12 O23 0.95 2.45 3.310(2) 150.7 . yes

_refine_diff_density_max         0.477
_refine_diff_density_min         -0.453
_refine_diff_density_rms         0.075

_shelx_res_file                  
; 
TITL MAS_sa325b in P2(1)/c 
    MAS_sa325b.res 
    created by SHELXL-2018/3 at 12:03:49 on 21-Oct-2019 
REM P2(1)/c (#14 in standard setting) 
CELL 0.71073  13.237345   7.414932  18.828374  90.0000  92.6332  90.0000 
ZERR    4.00   0.000177   0.000096   0.000214   0.0000   0.0012   0.0000 
LATT  1 
SYMM -x, y+1/2,-z+1/2 
SFAC C H N O S Fe 
UNIT 64 28 4 32 8 8 
ACTA 
LIST 6 ! automatically inserted. Change 6 to 4 for CHECKCIF!! 
L.S. 12 
ACTA 60 
wpdb -2 
htab 
REM Instructions for potential hydrogen bonds 
HTAB C12 O23 
temp -153 
FMAP 2 
PLAN 10 
WGHT    0.023800    0.794900 
FVAR       3.92722 
FE1   6    0.283658    0.366714    0.081292    11.00000    0.01355    0.01477 = 
         0.01310    0.00026    0.00106    0.00080 
FE2   6    0.337377    0.661256    0.135020    11.00000    0.01324    0.01686 = 
         0.01464    0.00036    0.00024   -0.00223 
S1    5    0.264195    0.438356    0.195584    11.00000    0.01339    0.01675 = 
         0.01316    0.00109   -0.00001    0.00045 
S2    5    0.196784    0.624799    0.064587    11.00000    0.01419    0.01520 = 
         0.01411    0.00197   -0.00014    0.00003 
N1    3   -0.012943    0.386303    0.142654    11.00000    0.01236    0.01794 = 
         0.01729    0.00090   -0.00026   -0.00035 
C2    1    0.002147    0.546323    0.104755    11.00000    0.01478    0.01583 = 
         0.01792   -0.00013    0.00204    0.00131 
O1    4   -0.055104    0.606459    0.059222    11.00000    0.01754    0.02502 = 
         0.02464    0.00418   -0.00375    0.00244 
C3    1    0.101085    0.628439    0.132675    11.00000    0.01467    0.01490 = 
         0.01701    0.00000    0.00109    0.00081 
AFIX  13 
H3    2    0.089123    0.755858    0.147527    11.00000   -1.20000 
AFIX   0 
C4    1    0.133410    0.517009    0.197584    11.00000    0.01388    0.01700 = 
         0.01417   -0.00095    0.00062    0.00051 
AFIX  13 
H4    2    0.125985    0.591993    0.241181    11.00000   -1.20000 
AFIX   0 
C5    1    0.058530    0.360897    0.198631    11.00000    0.01401    0.02056 = 
         0.01661    0.00009    0.00108    0.00009 
O2    4    0.058004    0.237805    0.240544    11.00000    0.02163    0.02917 = 
         0.02537    0.01121   -0.00236   -0.00596 
C11   1   -0.102033    0.276248    0.133175    11.00000    0.01398    0.01959 = 
         0.01576    0.00101   -0.00074   -0.00217 
C12   1   -0.093668    0.095863    0.115314    11.00000    0.01773    0.02093 = 
         0.02250   -0.00195    0.00141    0.00094 
AFIX  43 
H12   2   -0.029422    0.045043    0.106930    11.00000   -1.20000 
AFIX   0 
C13   1   -0.180458   -0.010152    0.109784    11.00000    0.02450    0.02037 = 
         0.02213   -0.00224   -0.00011   -0.00371 
AFIX  43 
H13   2   -0.175525   -0.134473    0.098251    11.00000   -1.20000 
AFIX   0 
C14   1   -0.273977    0.065559    0.121090    11.00000    0.01826    0.02698 = 
         0.02322   -0.00007   -0.00192   -0.00704 
AFIX  43 
H14   2   -0.333149   -0.006899    0.117046    11.00000   -1.20000 
AFIX   0 
C15   1   -0.281598    0.246749    0.138294    11.00000    0.01387    0.02756 = 
         0.02916    0.00019    0.00131   -0.00060 
AFIX  43 
H15   2   -0.345990    0.298191    0.145713    11.00000   -1.20000 
AFIX   0 
C16   1   -0.195301    0.353237    0.144706    11.00000    0.01701    0.01990 = 
         0.02365   -0.00105    0.00215    0.00031 
AFIX  43 
H16   2   -0.200143    0.477200    0.156835    11.00000   -1.20000 
AFIX   0 
O21   4    0.356747    0.379617   -0.063481    11.00000    0.03874    0.03805 = 
         0.02075    0.00505    0.00967    0.00864 
C21   1    0.326567    0.377108   -0.007860    11.00000    0.01986    0.02021 = 
         0.02104    0.00088    0.00119    0.00292 
O22   4    0.463699    0.160012    0.128703    11.00000    0.01908    0.03090 = 
         0.02948    0.00540    0.00199    0.00534 
C22   1    0.393292    0.237799    0.109795    11.00000    0.01854    0.01928 = 
         0.01751    0.00110    0.00378   -0.00084 
O23   4    0.139343    0.067503    0.059541    11.00000    0.02434    0.02246 = 
         0.03301   -0.00550    0.00406   -0.00441 
C23   1    0.193390    0.185357    0.067289    11.00000    0.01804    0.01955 = 
         0.01671   -0.00054    0.00263    0.00334 
O24   4    0.439085    0.824616    0.015586    11.00000    0.03388    0.04361 = 
         0.02727    0.00691    0.00741   -0.01094 
C24   1    0.399610    0.762997    0.062073    11.00000    0.01953    0.02384 = 
         0.02184   -0.00088   -0.00147   -0.00369 
O25   4    0.531251    0.582153    0.210919    11.00000    0.02229    0.07163 = 
         0.03295    0.00167   -0.00704    0.00430 
C25   1    0.456215    0.614198    0.181692    11.00000    0.02017    0.03211 = 
         0.01992    0.00069    0.00054   -0.00356 
O26   4    0.272446    0.985359    0.210564    11.00000    0.03671    0.01982 = 
         0.02560   -0.00126    0.00455   -0.00071 
C26   1    0.299934    0.860678    0.182377    11.00000    0.01948    0.01923 = 
         0.01801    0.00400   -0.00060   -0.00573 
HKLF 4 
  
  
  
  
REM  MAS_sa325b in P2(1)/c 
REM wR2 = 0.0610, GooF = S = 1.028, Restrained GooF = 1.028 for all data 
REM R1 = 0.0270 for 5223 Fo > 4sig(Fo) and 0.0354 for all 6112 data 
REM 262 parameters refined using 0 restraints 
  
END 
  
WGHT      0.0222      0.8331 
  
REM Instructions for potential hydrogen bonds 
HTAB C12 O23 
  
REM Highest difference peak  0.477,  deepest hole -0.453,  1-sigma level  0.075 
Q1    1   0.0955  0.4347  0.2008  11.00000  0.05    0.48 
Q2    1  -0.1421  0.3311  0.1421  11.00000  0.05    0.45 
Q3    1   0.1136  0.5682  0.1618  11.00000  0.05    0.44 
Q4    1  -0.0982  0.1882  0.1231  11.00000  0.05    0.42 
Q5    1   0.0195  0.3792  0.1682  11.00000  0.05    0.42 
Q6    1  -0.1365  0.0572  0.1008  11.00000  0.05    0.41 
Q7    1   0.0575  0.5837  0.1186  11.00000  0.05    0.40 
Q8    1  -0.0639  0.3201  0.1277  11.00000  0.05    0.37 
Q9    1  -0.2212  0.0617  0.1094  11.00000  0.05    0.37 
Q10   1  -0.2707  0.1542  0.1132  11.00000  0.05    0.36 
;
_shelx_res_checksum              48774
